# Supplementary material for: A model based on electronic health records to predict transfusion events in on-pump cardiac surgery
Source: iScience. 2023 Sep 1;26(10):107798. doi: 10.1016/j.isci.2023.107798 (PMC10514444; doi:10.1016/j.isci.2023.107798)
Supplement: Table S3. Uni- and multivariable results based on the ordinal logistic model for identifying predictors of the units of transfusion in the development cohort, related to Table 2, Figures 1 and 2 [file mmc2.xlsx]

## Sheet: Sheet1
Table S3. Uni- and multivariable results based on the ordinal logistic model for identifying predictors of the units of transfusion in the development cohort, related to Table 2, Figure 1, and Figure 2.
Variables	Univariable Model		Multivariable Model
	OR (95% CI)	p-value	OR (95% CI)	p-value
Baseline characteristics
Age (years)	1.03 (1.02, 1.03)	<0.001	1.03 (1.03, 1.04)	<0.001
Sex (Male vs Female)	0.25 (0.21, 0.29)	<0.001	0.23 (0.19, 0.28)	<0.001
Ethnicity
Han Chinese	Reference	-
Tibetan	0.73 (0.41, 1.28)	0.267
Other	0.42 (0.20, 0.86)	0.018
BMI (kg/m2)	0.92 (0.90, 0.93)	<0.001	0.92 (0.90, 0.94)	<0.001
Current alcohol abuse	0.42 (0.35, 0.52)	<0.001
Current smoker	0.33 (0.27, 0.39)	<0.001
Operative indication
Simple valvular disease	0.91 (0.78, 1.07)	0.268
Complex valvular disease	0.78 (0.68, 0.89)	<0.001
CABG	1.94 (1.59, 2.36)	<0.001	2.01 (1.52, 2.66)	<0.001
Combined CAD and valvular disease	1.13 (0.70, 1.82)	0.619
Infective endocarditis	2.39 (1.29, 4.40)	0.005
Comorbidities and medical history
Asthma	1.00 (0.29, 3.48)	1
COPD	1.42 (0.70, 2.87)	0.332
Pneumonia	2.25 (1.33, 3.82)	0.003
Atelectasis	1.08 (0.36, 3.19)	0.894
Hydrothorax	0.94 (0.55, 1.58)	0.805
Cerebral infarction	1.42 (1.05, 1.92)	0.024
Cerebral hemorrhage	1.93 (0.69, 5.41)	0.211
Diabetes	1.32 (1.03, 1.70)	0.028
Hyperthyroidism	1.06 (0.66, 1.70)	0.818
Hypothyroidism	1.27 (1.09, 1.48)	0.002
Liver insufficiency	1.13 (0.88, 1.46)	0.334
Renal dysfunction	0 (0, NA)	0.862
Gastrointestinal bleeding	2.13 (0.94, 4.86)	0.072
Hypertension	1.31 (1.10, 1.56)	0.003
Hyperlipemia	1.19 (1.03, 1.36)	0.015
CAD
NO or Unknown	Reference	-
Single vessel involved	1.84 (1.30, 2.61)	0.001
Double–vessel involved	1.44 (0.96, 2.15)	0.078
Triple-vessel involved	2.04 (1.60, 2.61)	<0.001
Pulmonary hypertension
None	Reference	-
Mild	0.93 (0.68, 1.28)	0.656
Moderate	0.81 (0.64, 1.02)	0.074
Severe	0.86 (0.63, 1.19)	0.369
Prior endocarditis	2.00 (1.40, 2.88)	<0.001
Atrial Fibrillation	0.62 (0.55, 0.71)	<0.001	0.60 (0.52, 0.70)	<0.001
Peripheral vascular disease	1.17 (0.65, 2.09)	0.608
Congestive heart failure	0.89 (0.76, 1.03)	0.124
Prior cardiovascular surgery	1.88 (1.64, 2.16)	<0.001	1.54 (1.27, 1.87)	<0.001
NYHA classification
I	Reference	-
II	0.63 (0.35, 1.11)	0.11
III	0.72 (0.41, 1.26)	0.247
IV	0.81 (0.41, 1.60)	0.542
ASA physical status
II	Reference	-
III	1.35 (0.79, 2.29)	0.268
IV	1.67 (0.94, 2.99)	0.083
Medications
β–adrenergic receptor blocker	1.16 (0.96, 1.39)	0.116
Clopidogrel	1.99 (0.92, 4.33)	0.081
Aspirin	1.67 (0.78, 3.57)	0.183
Inotropic	0.73 (0.64, 0.84)	<0.001
Anticoagulants	1.48 (1.26, 1.74)	<0.001
Diuretics	0.66 (0.57, 0.76)	<0.001
Preoperative laboratory findings
LVEF (%)	1.02 (1.01, 1.03)	<0.001
Hemoglobin (g/dL)	0.55 (0.53, 0.58)	<0.001	0.57 (0.55, 0.60)	<0.001
RBC count (x 10^12/L)	0.26 (0.23, 0.29)	<0.001
WBC count (x 10^9/L)	0.95 (0.92, 0.99)	0.008
PLT count (x 10^9/L)	1.00 (1.00, 1.00)	<0.001
PT (s)	1.02 (1.00, 1.05)	0.02
APTT (s)	0.99 (0.98, 1.01)	0.373
Fibrinogen (g.L-1)	1.34 (1.24, 1.45)	<0.001
INR	1.16 (0.90, 1.49)	0.244
Albumin (g.L-1)	0.99 (0.98, 1.01)	0.4
ALT (IU.L-1)	0.99 (0.99, 1.00)	<0.001
Total bilirubin (umol.L-1)	0.98 (0.97, 0.99)	<0.001
BUN (mmol.L-1)	1.01 (0.98, 1.04)	0.616
Scr (umol.L-1)	0.99 (0.99, 0.99)	<0.001
Cys–C (mg.L-1)	1.11 (0.96, 1.29)	0.164
Blood glucose (mmol.L-1)	1.10 (1.05, 1.15)	<0.001
ALT, alanine aminotransferase; ASA, American Society of Anesthesiologists; APTT, activated partial thromboplastin time; BMI, body mass index; BUN, blood urea nitrogen; CAD, coronary artery disease; CABG, coronary artery bypass grafting; COPD, chronic obstructive pulmonary disease; Cys–C, Cystatin C; INR, international normalized ratio; IQR, interquartile range; LVEF, left ventricular ejection fra…
